# Supplementary material for: Alternations of Plasma Fatty Acids in Patients With Bipolar Depression Under Acute Treatment of rTMS Combined With Quetiapine and Mood Stabilizer
Source: Brain Behav. 2025 Feb 19;15(2):e70341. doi: 10.1002/brb3.70341 (PMC11839833; doi:10.1002/brb3.70341)
Supplement: Supplementary file 1 — SUPPORTING INFORMATION TABLE 1 Clinical data for individuals. [file BRB3-15-e70341-s001.xlsx]

## Sheet: BD_HC-BD2w
Supplementary Table 1. Clinical data for individuals
	Age	Gender （1 female；2 male）	BMI	GLU	TG	LDL	HDL	CHOL	HAMA	HAMD	BRMS	Drugs
hc_1	47	2	16.9796	5.4	1.8	1.74	1.34	4.59	5	6
hc_2	31	2	17.9688	5.71	1.65	1.68	1.37	5.08	2	5
hc_3	32	2	19.052	5.35	1.73	1.5	1.34	2.63	1	1
hc_4	30	1	26.7299	4.99	1.22	1.22	1.39	6	5	1
hc_5	31	2	20.7031	4.16	1.43	0.76	1.38	2.08	5	2
hc_6	26	1	24.093	4.57	1.68	0.28	1.24	4.07	5	4
hc_7	26	1	26.7299	3.98	2.04	1.05	1.4	5.61	7	3
hc_8	45	1	24.0569	4.65	2.07	1.23	1.42	2.14	2	3
hc_9	24	2	18.8324	4.69	2.02	2.89	1.38	5.88	7	3
hc_10	24	2	19.3337	4.08	0.97	0.36	1.27	4.44	2	3
hc_11	53	2	21.875	6.08	2.22	1.88	1.32	2.463	3	1
hc_12	44	2	21.7738	4.47	1.05	1.12	1.2	4.47	3	2
hc_13	35	2	20.7031	5.41	0.87	1.15	1.25	3.42	3	7
hc_14	29	2	19.4674	4.3	2.1	2.08	1.32	2.86	6	6
hc_15	29	2	19.3625	4.05	1.26	1.33	1.2	3.46	2	3
hc_16	25	2	23.5883	5.58	1.99	2.83	1.25	4.48	7	3
hc_17	26	2	17.7154	5.96	0.83	2.68	1.22	4.3	3	4
hc_18	36	2	21.3039	4.24	1.21	1.65	1.32	3.64	5	1
hc_19	29	2	20.9042	5.28	1.12	1	1.14	4.61	6	2
hc_20	39	2	17.4191	4.04	1.35	1.34	1.17	5.36	6	6
hc_21	25	1	25.9095	5.71	0.49	2.53	1.4	3.2	4	2
hc_22	26	2	17.7734	5.5	0.54	1.87	1.34	4.77	1	6
hc_23	30	1	22.1367	4.89	1.09	1.42	1.19	3.2	7	3
hc_24	25	2	23.4509	4.68	1.82	1.95	1.26	5.68	3	5
hc_25	25	2	20.2848	5.62	1.5	1.15	1.4	3.09	7	4
hc_26	25	2	19.1406	5.58	1.31	2.281	1.19	3.59	4	5
hc_27	27	2	17.9688	5.22	1.56	1.14	1.41	4.82	7	5
hc_28	37	1	20.83	4.38	0.98	2.17	1.23	3.61	7	3
hc_29	22	2	17.6745	4.43	1.72	2.57	1.3	5.47	2	3
hc_30	23	1	20.1362	4.67	1.83	1.99	1.25	5.94	4	2
hc_31	42	1	24.4898	5.28	1.35	2.05	1.27	4.52	2	3
hc_32	49	1	24.6548	5.82	1.82	2.21	1.22	5.77	7	4
	Age	Gender	BMI	GLU	TG	LDL	HDL	CHOL	HAMA	HAMD	BRMS	Drugs/day
BD_01	22	2	18.2899	4.49	0.62	1.43	1.2	2.56	24	27	5	Quetiapine 100mg，Magnesium Valproatee 500mg
BD_02	48	2	21.7784	4.97	0.85	2.22	1.59	3.49	31	30	5	Quetiapine200mg，Lithium Carbonate 600mg
BD_03	26	2	25.4028	4.52	0.82	2.56	1.7	4.13	2	4	18	Quetiapine200mg，Lithium Carbonate 600mg
BD_04	28	2	21.875	4.35	0.7	2.68	1.77	4.24	19	18	3	Quetiapine200mg，Sodium Valproatee 500mg
BD_05	27	1	17.9902	4.25	0.87	2.69	1.62	4.03	4	7	26	Quetiapine100mg，Sodium Valproate1000mg
BD_06	44	1	21.9713	4.94	0.81	1.86	1.23	3.57	20	22	3	Quetiapine100mg，Lithium Carbonate 600mg
BD_07	18	1	19.5918	3.9	0.66	1.56	0.97	2.64	5	7	14	Quetiapine500mg，Sodium Valproatee 1000mg
BD_08	29	2	19.487	4.61	0.94	2.34	1.51	3.53	27	28	5	Quetiapine100mg, Lithium Carbonate 600mg
BD_09	24	1	20.4529	3.95	0.91	1.74	0.95	2.94	0	0	26	Quetiapine 200mg, Lithium Carbonate 600mg
BD_10	22	2	21.4533	4.32	1.27	1.64	0.94	3.17	16	18	0	Quetiapine200mg，Lithium Carbonate 600mg
BD_11	45	2	25.1486	6.22	2.23	2.83	1.16	4.33	4	2	26	Quetiapine200mg，Magnesium Valproatee1000mg
BD_12	32	2	19.0311	4.85	0.54	1.94	1.52	3.68	4	2	16	Quetiapine 200mg, Lithium Carbonate 600mg
BD_13	30	1	25.7122	5.99	0.89	1.21	1.03	2.68	0	0	20	Quetiapine 800mg，Sodium Valproatee1000mg
BD_14	24	1	22.0932	4.52	1.43	1.91	0.82	3.19	2	7	14	Quetiapine100mg，Sodium Valproatee1000mg
BD_15	32	1	19.9594	4.37	0.85	2.8	0.95	3.87	27	27	16	Quetiapine 200mg,Sodium Valproatee750mg
BD_16	51	2	29.4118	5.9	1.48	2.67	1.04	4.03	28	21	4	Quetiapine 50mg，Sodium Valproatee750mg
BD_17	30	2	19.8413	4.87	0.76	2.06	1.21	3.52	20	20	17	Quetiapine 50mg, Magnesium Valproatee750mg
BD_18	24	2	20.8117	4.82	0.94	2.61	1.19	4.09	19	18	14	Quetiapine 400mg, Lithium Carbonate 900mg
BD_19	32	2	19.7777	4.85	0.54	1.94	1.52	3.68	21	28	14	Quetiapine 100mg, Sodium Valproatee1000mg
BD_20	26	2	27.6361	5.17	0.82	1.87	1.32	3.48	22	31	18	Quetiapine 200mg，Sodium Valproatee1000mg
BD_21	49	1	20.5191	4.7	0.53	2.74	1.35	4.3	35	39	5	Quetiapine150mg，Sodium Valproatee500mg
BD_22	20	2	23.3355	4.44	1.89	2.7	1.64	4.58	4	30	12	Quetiapine100mg，Lithium Carbonate600mg
BD_23	30	1	20.7612	4.62	0.75	2.19	1.3	3.66	6	2	11	Quetiapine100mg，Lithium Carbonate600mg
BD_24	31	1	20.898	4.65	2.82	1.54	0.85	2.99	23	26	5	Quetiapine50mg, Sodium Valproatee750mg
BD_25	26	1	22.4913	4.2	0.72	1.99	1.01	3.31	20	26	21	Quetiapine100mg, Sodium Valproatee1000mg
BD_26	26	1	31.0204	5.11	4.53	2.71	0.78	4.32	18	25	14	Quetiapine50mg, Sodium Valproatee750mg
BD_27	31	2	23.6244	5.08	0.87	2.89	1.15	4.25	0	0	0	Quetiapine100mg, Sodium Valproate750mg
BD_28	41	1	21.4692	4.8	2.03	2.96	1.1	4.49	0	3	26	Quetiapine100mg, Sodium Valproate750mg
BD_29	19	1	18.8268	4.68	1.15	2.73	1.2	4.5	0	2	14	Quetiapine100mg, Sodium Valproate1000mg
BD_30	48	2	26.079	4.98	1.87	2.09	0.87	3.25	29	27	8	Quetiapine100mg, Sodium Valproate750mg
	Age	Gender	BMI	GLU	TG	LDL	HDL	CHOL	HAMA	HAMD	BRMS	Drugs/day
BD_01-2	22	2	19.052	4	0.77	2.16	1.56	3.33	8	10	1	Quetiapine600mg，Magnesium Valproatee500mg
BD_02-2	48	2	21.7784	5.17	1.3	2.97	1.83	4.97	16	17	2	Quetiapine300mg，Lithium Carbonate600mg
BD_03-2	26	2	25.7657	4.17	1.35	2.27	1.84	4.47	2	1	10	Quetiapine400mg，Lithium Carbonate900mg
BD_04-2	28	2	21.875	4.52	0.85	2.56	1.81	4.17	15	14	3	Quetiapine300mg，Sodium Valproate1000mg
BD_05-2	27	1	17.9902	4.25	0.74	2.88	1.19	4.33	2	4	17	Quetiapine100mg，Sodium Valproate1000mg
BD_06-2	44	1	22.6474	4.69	1.22	2.05	1.25	3.51	16	15	3	Quetiapine400mg，Lithium Carbonate600mg
BD_07-2	18	1	20.2449	4.83	0.76	1.29	0.88	2.38	1	2	2	Quetiapine500mg，Sodium Valproate1000mg
BD_08-2	29	2	19.487	4.31	2.31	3.14	1.71	4.67	17	17	3	Quetiapine100mg, Lithium Carbonate 600mg
BD_09-2	24	1	20.4529	3.8	0.73	1.59	0.87	2.68	0	0	18	Quetiapine 200mg, Lithium Carbonate 600mg
BD_10-2	22	2	21.4533	4.47	1.36	1.77	1.12	3.49	10	14	0	Quetiapine200mg，Lithium Carbonate900mg
BD_11-2	45	2	25.1486	5.59	3.03	2.59	1.08	4.19	3	1	15	Quetiapine600mg，Magnesium Valproate1000mg
BD_12-2	32	2	19.0311	4.5	0.61	1.95	1.69	4.12	2	1	8	Quetiapine 200mg, Lithium Carbonate 600mg
BD_13-2	30	1	25.7122	5.2	2.76	2.75	1.24	5.06	0	0	14	Quetiapine800mg，Sodium Valproate1000mg
BD_14-2	24	1	22.0932	4.68	1.38	2.12	1.04	3.42	0	3	8	Quetiapine100mg，Sodium Valproate1000mg
BD_15-2	32	1	19.9594	4.67	0.9	3.22	1.11	4.54	15	12	9	Quetiapine 200mg,Sodium Valproate750mg
BD_16-2	51	2	29.4118	5.14	1.46	2.53	1.08	3.79	15	12	2	Quetiapine300mg，Sodium Valproate750mg
BD_17-2	30	2	19.8413	4.47	0.45	1.43	1.11	2.75	10	9	9	Quetiapine300mg,Magnesium Valproate750mg
BD_18-2	24	2	20.8117	4.47	0.75	2.39	1.14	3.82	15	14	2	Quetiapine300mg,Lithium Carbonate900mg
BD_19-2	32	2	19.7777	4.5	0.61	1.95	1.69	4.12	15	21	16	Quetiapine200mg、Sodium Valproate1000mg
BD_20-2	26	2	27.6361	5.23	1.61	1.94	1.17	3.4	14	20	14	Quetiapine400mg，Sodium Valproate1000mg
BD_21-2	49	1	20.5191	4.53	0.65	2.81	1.42	4.41	12	14	3	Quetiapine300mg，Sodium Valproate750mg
BD_22-2	20	2	23.7118	4.56	1.72	2.67	1.49	4.31	3	18	7	Quetiapine300mg，Lithium Carbonate600mg
BD_23-2	30	1	20.7612	4.24	1.57	2.3	1.18	3.91	5	2	6	Quetiapine400mg，Lithium Carbonate900mg
BD_24-2	31	1	20.898	4.43	2.07	1.68	0.97	3.25	13	18	4	Quetiapine500mg, Sodium Valproate750mg
BD_25-2	26	1	22.4913	4.24	0.89	1.64	0.92	3.12	12	17	14	Quetiapine700mg, Sodium Valproate1000mg
BD_26-2	26	1	31.0204	4.94	4.21	2.57	0.94	4.11	9	13	8	Quetiapine300mg, Sodium Valproate750mg
BD_27-2	31	2	23.6244	5.18	0.54	2.14	1.37	3.6	0	0	0	Quetiapine100mg, Sodium Valproate750mg
BD_28-2	41	1	21.4692	4.32	1.73	3.55	1.13	4.96	0	2	17	Quetiapine100mg, Sodium Valproate1250mg
BD_29-2	19	1	18.8268	4.58	1.42	2.17	1.17	3.7	0	0	2	Quetiapine500mg, Sodium Valproate1000mg
BD_30-2	48	2	27.1809	5.37	1.73	2.53	1.06	4.06	17	13	4	Quetiapine350mg, Sodium Valproate750mg
